# Supplementary material for: Novel Potential Therapeutic Targets of PTPN Families for Lung Cancer
Source: J Pers Med. 2022 Nov 23;12(12):1947. doi: 10.3390/jpm12121947 (PMC9784538; doi:10.3390/jpm12121947)
Supplement: Supplementary file 1 [file jpm-12-01947-s001.zip]

Archive with 1 entries (1 files):
- jpm-2018584-supplementary.pdf
